# Supplementary material for: Dynamics of rumen gene expression, microbiome colonization, and their interplay in goats
Source: BMC Genomics. 2021 Apr 21;22:288. doi: 10.1186/s12864-021-07595-1 (PMC8059226; doi:10.1186/s12864-021-07595-1)
Supplement: Supplementary file 2 — Additional file 2: Table S19. Genera in each microbial module. [file 12864_2021_7595_MOESM2_ESM.xlsx]

## Sheet: Sheet1
Table S19 Genera in each microbial module
Genus	Module	Genus	Module	Genus	Module
Mobilicoccus	M1	Enterovibrio	M10	Leptothrix	M10
Holdemania	M1	Dactylellina	M10	Leminorella	M10
Oncorhynchus	M1	Xenorhabdus	M10	Satellites	M10
Moraxella	M1	Lens	M10	Halosimplex	M10
Alysiella	M1	Zobellia	M10	Barnesiella	M10
Bacteroides	M1	Melitea	M10	Ostreococcus	M10
Tumebacillus	M1	Fibrobacter	M10	Nesterenkonia	M10
Simonsiella	M1	Marinospirillum	M10	Sediminibacterium	M10
Kosakonia	M1	Oceanicola	M10	Citromicrobium	M10
Klebsiella	M1	Methanothermococcus	M10	unclassified_ssDNA_viruses	M10
Aliiglaciecola	M1	Polyplastron	M10	unclassified_Sphingomonadaceae	M10
Necropsobacter	M1	Rhizopus	M10	Anopheles	M10
Edhazardia	M1	Galeopterus	M10	Orbilia	M10
Psychrobacter	M1	Mesorhizobium	M10	Fukomys	M10
Bulleidia	M1	Cellulomonas	M10	Bryobacter	M10
Imtechella	M1	candidate_division_Zixibacteria	M10	Chaetura	M10
Caminibacter	M1	Methanoculleus	M10	Coprobacter	M10
Hordeum	M1	Candida_<Debaryomycetaceae>	M10	Macrococcus	M10
Mesoflavibacter	M1	Erinaceus	M10	Candidatus_Protochlamydia	M10
unclassified_Bacteroidaceae	M1	Dolichospermum	M10	Cryptosporangium	M10
Kingella	M1	Thermomonospora	M10	Dactylococcopsis	M10
Campylobacter	M1	Bos	M10	Didinium	M10
Erwinia	M1	Anditalea	M10	Dinoroseobacter	M10
Mesocricetus	M1	Dehalogenimonas	M10	Desulfurella	M10
Epinephelus	M1	Hallella	M10	Prevotella	M10
Capnocytophaga	M1	Candidatus_Hamiltonella	M10	Rozella	M10
Helicobacter	M1	Leisingera	M10	unclassified_Methylophilales	M10
Advenella	M1	Spathidium	M10	Halovivax	M10
Solobacterium	M1	Tetrahymena	M10	Toxoplasma	M10
Proteiniphilum	M1	Phocaeicola	M10	Gregarina	M10
Conchiformibius	M1	Pusillimonas	M10	Tetragenococcus	M10
T4likevirus	M1	Solibacillus	M10	Nodosilinea	M10
Schizosaccharomyces	M10	Terfezia	M2	Merops	M3
Entamoeba	M11	Kordiimonas	M2	Geodermatophilus	M3
Aliagarivorans	M11	Neorickettsia	M2	Ruania	M3
Congregibacter	M11	Eremococcus	M2	Fusarium	M3
Fibrella	M11	Arcanobacterium	M2	Facklamia	M3
Actinospica	M11	bacterium_UASB14	M2	Cohnella	M3
Ustilaginoidea	M11	Anaerosalibacter	M2	Bubalus	M3
Robiginitomaculum	M11	Candidatus_Pelagibacter	M2	Setosphaeria	M3
Tolumonas	M11	Actinokineospora	M2	Thermincola	M3
Catelliglobosispora	M11	Lacticigenium	M2	Shinella	M3
Achlya	M11	Histophilus	M2	unclassified_Erysipelotrichaceae	M3
Plesiomonas	M11	Isoptericola	M2	Thermofilum	M3
Planococcus	M11	SAR86_cluster	M2	Caldanaerobius	M3
Saccoglossus	M11	Rhizophagus_<fungus>	M2	environmental_samples_<Thaumarchaeota>	M3
Agarivorans	M11	Haemophilus	M2	Shuttleworthia	M3
Commensalibacter	M11	Actinobacillus	M2	Fervidicella	M3
Methanolacinia	M11	Clonorchis	M2	Leptosphaeria	M3
Thelohanellus	M11	Azohydromonas	M2	Ureibacillus	M3
Halomicrobium	M11	unclassified_Parcubacteria	M2	bacterium_MS4	M3
Thielavia	M11	unclassified_Podoviridae	M2	Methanosphaerula	M3
Nosema	M11	Francisella	M2	Mahella	M3
Kinetoplastibacterium	M11	Candidatus_Schmidhempelia	M2	Morococcus	M3
Methanocaldococcus	M11	alpha_proteobacterium_HIMB114	M2	Carnobacterium	M3
Anaerobiospirillum	M11	Varicellovirus	M2	Sagittula	M3
Apis	M11	Clostridiisalibacter	M2	Synergistes	M3
Twortlikevirus	M11	environmental_samples_<candidate_division_Termite_group_1>	M2	Salinibacterium	M3
Ranavirus	M11	Maribius	M2	Syntrophomonas	M3
Aestuariibacter	M11	unclassified_Holosporaceae	M2	Grimontia	M3
Hoeflea	M11	Leifsonia	M2	Punctularia	M3
Rahnella	M11	Novispirillum	M2	Caldicellulosiruptor	M3
Candidatus_Stoquefichus	M11	Perlucidibaca	M2	Thermoanaerobacter	M3
unclassified_Alteromonadales	M11	Chelonobacter	M2	Paenibacillus	M3
Enterorhabdus	M11	Rhodovulum	M2	Yaniella	M3
Natrialba	M11	Micavibrio	M2	Echinococcus	M3
Methanofollis	M11	Caedibacter	M2	Acanthamoeba	M3
Aedes	M11	Picrophilus	M2	Basfia	M3
Erythranthe	M11	Anas	M2	unclassified_Clostridiaceae	M3
Saprolegnia	M11	Nisaea	M2	unclassified_Caudovirales	M3
unclassified_Halobacteriales	M11	Kiloniella	M2	Caldicoprobacter	M3
Thiorhodovibrio	M11	unclassified_viruses	M2	Arsenophonus	M3
null	M11	Caenispirillum	M2	Aurantimonas	M3
Buchnera	M11	Propionibacterium	M2	Pyramidobacter	M3
Blastomyces	M11	NitratiR4uctor	M2	environmental_samples_<Thermoplasmales>	M3
Varibaculum	M11	Candidatus_Paracaedibacter	M2	Fulvimarina	M3
Manacus	M11	Porphyromonas	M2	Propionimicrobium	M3
Methylocapsa	M11	Acetobacter	M2	Methanocella	M3
Pinctada	M11	Avibacterium	M2	Spongiibacter	M3
Naegleria	M11	Tyzzerella	M2	Phanerochaete	M3
Stegastes	M11	Pyrus	M2	Citrus	M3
Mortierella	M12	Finegoldia	M2	Bipolaris	M3
Halococcus	M12	Thalassobacter	M2	Flaviramulus	M3
Mucor	M12	Brachymonas	M2	Paucisalibacillus	M3
Faecalibacterium	M12	Thiovulum	M2	unclassified_Xanthomonadaceae	M3
Abiotrophia	M12	Pasteurella	M2	Desulfitibacter	M3
Millerozyma	M12	Mannheimia	M2	Tepidanaerobacter	M3
Haloferax	M12	Arcobacter	M2	Microcoleus	M3
Oligotropha	M12	unclassified_Clostridiales_Family_XIII._Incertae_Sedis	M2	Heliobacterium	M3
Maricaulis	M12	Magnetospirillum	M2	Meiothermus	M3
Phaeodactylibacter	M12	Pyronema	M2	Desmospora	M3
Hamadaea	M12	Dongia	M2	Pseudogulbenkiania	M3
Coleofasciculus	M12	Chromohalobacter	M2	Aestuariimicrobium	M3
Eudoraea	M12	Candidatus_Glomeribacter	M2	Ophiostoma	M4
environmental_samples_<Actinobacteria>	M12	Sulfurimonas	M2	Chitiniphilus	M4
Granulicella	M12	Collimonas	M2	Methyloglobulus	M4
Erythrobacter	M12	Candidatus_Phaeomarinobacter	M2	Pseudogymnoascus	M4
Ruminobacter	M12	unclassified_SAR116_cluster	M2	TeR4inibacter	M4
Bombus	M12	Afipia	M2	Metarhizium	M4
R13ella	M12	Leucothrix	M2	Collinsella	M4
Piromyces	M12	Anaerococcus	M2	unclassified_Oxalobacteraceae	M4
Actinoplanes	M12	Helcococcus	M2	Phycicoccus	M4
Ignatzschineria	M12	Stappia	M2	Desulfofustis	M4
Microbispora	M12	Austwickia	M2	Xenophilus	M4
Nannospalax	M12	Oceanibulbus	M2	Succinispira	M4
Planomicrobium	M12	Musca	M2	Cardiobacterium	M4
Candidatus_Saccharimonas	M12	Chelatococcus	M2	Desulfovermiculus	M4
Schistosoma	M12	Bartonella	M2	Terribacillus	M4
Rothia	M12	unclassified_Promicromonosporaceae	M2	Aggregatibacter	M4
Joostella	M12	Methermicoccus	M2	Torrubiella_<Clavicipitaceae>	M4
Parasutterella	M12	Sedimenticola	M2	Ponticoccus_<Rhodobacteraceae>	M4
Jiangella	M12	Paxillus	M2	Chlorogloeopsis	M4
Mangrovimonas	M12	Candidatus_Contendobacter	M2	Pseudoduganella	M4
Candidatus_Saccharibacteria_bacterium_RAAC3_TM7_1	M12	Lautropia	M2	Halalkalibacillus	M4
Aliivibrio	M12	Stachybotrys	M2	Pestalotiopsis	M4
Thalassobacillus	M12	Renibacterium	M2	Sphaerotilus	M4
Babesia	M12	Ceriporiopsis	M2	Candidatus_Symbiobacter	M4
Serendipita	M12	Methylophilus	M2	Kutzneria	M4
Cylindrospermum	M12	Peptoniphilus	M2	Alkaliphilus	M4
Salimicrobium	M12	Pseudovibrio	M2	Metallosphaera	M4
Sporothrix	M12	Oceanobacter	M2	Polaromonas	M4
Janthinobacterium	M12	Peptostreptococcus	M2	Ottowia	M4
Rhodobacter	M12	Xylanimonas	M2	Comamonas	M4
unclassified_Cyclobacteriaceae	M12	Alkanindiges	M2	Camelina	M4
Bhargavaea	M12	Streptobacillus	M2	Rubellimicrobium	M4
Pluralibacter	M12	Achromobacter	M2	Theobroma	M4
Chlorella	M12	Terasakiella	M2	Chaetomium	M4
Zunongwangia	M12	Enhydrobacter	M2	Kineococcus	M4
Haloarcula	M12	Actinomyces	M2	Pseudacidovorax	M4
environmental_samples_<Erysipelotrichaceae>	M12	Dermabacter	M2	Desulfomonile	M4
Serinus	M12	[Eubacterium]_nodatum	M2	Kyrpidia	M4
Saccharospirillum	M12	Maritalea	M2	Aliihoeflea	M4
candidate_division_TM7_genomosp._GTL1	M12	Bibersteinia	M2	R11obium	M4
Melissococcus	M12	Parvimonas	M2	Exiguobacterium	M4
Scheffersomyces	M12	Filifactor	M2	Mardivirus	M4
Enterocytozoon	M12	Bavariicoccus	M2	Acidovorax	M4
Physeter	M12	Mobiluncus	M2	Azonexus	M4
Devosia	M12	Sedimentibacter	M2	Aegilops	M4
Paludibacterium	M12	Atopobacter	M2	Caldimonas	M4
Dokdonia	M12	Xylella	M2	Nocardia	M4
Candidatus_Saccharibacteria_oral_taxon_TM7x	M12	unclassified_Rhodospirillales_(miscellaneous)	M2	Simiduia	M4
Eubacterium	M12	Caloranaerobacter	M2	Thermovirga	M4
Ewingella	M12	Spiroplasma	M2	unclassified_Coriobacteriaceae	M4
Fervidobacterium	M12	Flavonifractor	M2	Amphimedon	M4
Phascolarctobacterium	M12	Azospirillum	M2	Aptenodytes	M4
Lewinella	M12	Peptoclostridium	M2	Thiobacillus_prosperus	M4
Petrotoga	M12	Modestobacter	M2	Azotobacter	M4
rumen_bacterium_NK4B65	M12	Proteocatella	M2	Sulfolobus	M4
Ciona	M12	Chthonomonas	M2	unclassified_R11obacteria	M4
Acetobacterium	M12	Thermopetrobacter	M2	Geitlerinema	M4
Rhadinovirus	M12	Fusobacterium	M2	Adlercreutzia	M4
Acidiphilium	M12	Alloiococcus	M2	Kushneria	M4
Ruminococcus	M12	Micromonospora	M20	Penicillium	M4
Cronobacter	M12	Hydrogenovibrio	M20	Aquabacterium	M4
environmental_samples_<Nitrospira_group>	M12	Bacteriovorax	M20	Anaeromusa	M4
Raphidiopsis	M12	Lentisphaera	M20	Natronolimnobius	M4
Mus	M12	Giardia	M20	LimnohabiR7s	M4
environmental_samples_<Bacteria>	M12	Micromonas	M20	Kineosphaera	M4
Theileria	M12	Coprobacillus	M20	Rhodoferax	M4
Methylovulum	M13	Andreprevotia	M20	Ramlibacter	M4
Rhodopseudomonas	M13	Chondromyces	M20	Atopobium	M4
Thermithiobacillus	M13	Nematostella	M20	Acidaminococcus	M4
Candidatus_Nitrosopelagicus	M13	Anaerobaculum	M20	Thiomonas	M4
Tessaracoccus	M13	Mycobacterium	M20	Simplicispira	M4
Olsenella	M13	Aminiphilus	M20	Aspergillus	M4
Catenulispora	M13	Haloferula	M20	Hydrogenophaga	M4
Toxocara	M13	Cystobacter	M20	Haladaptatus	M4
Felis	M13	Cellulosimicrobium	M20	unclassified_dsDNA_viruses	M4
Methanococcus	M13	Acidimicrobium	M20	Azovibrio	M4
unclassified_Picovirinae	M13	Acidobacterium	M20	unclassified_Burkholderiales_(miscellaneous)	M4
environmental_samples_<marine_archaeal_group_1>	M13	Chamaesiphon	M20	Variovorax	M4
Taenia	M13	Plesiocystis	M20	Neorhizobium	M4
Acyrthosiphon	M13	Deferribacter	M20	Methylibium	M4
Frateuria	M13	Algoriphagus	M20	unclassified_Comamonadaceae	M4
Macaca	M13	Nitrospina	M20	Candidatus_Micrarchaeum	M4
Neocallimastix	M13	Chitinibacter	M20	Hylemonella	M4
Candidatus_Microthrix	M13	Synechococcus	M20	Curvibacter	M4
Denitrovibrio	M13	Syntrophorhabdus	M20	Oxalobacter	M4
Anaeroglobus	M13	Sulfurovum	M20	Verminephrobacter	M4
Aphanocapsa	M13	Thermus	M20	Eggerthella	M4
Salinimicrobium	M13	Cellulophaga	M20	Tepidimonas	M4
Hydrogenivirga	M13	Methylomonas	M20	Mastigocladopsis	M4
Sus	M13	Kurthia	M20	Desulfobulbus	M4
Salinarchaeum	M13	Calditerrivibrio	M20	Niveispirillum	M4
Thalassotalea	M13	Chlamydia	M20	Caldivirga	M4
environmental_samples_<Myxobacteria>	M13	Sulfobacillus	M20	Alicycliphilus	M4
Reticulomyxa	M13	unclassified_Deltaproteobacteria_(miscellaneous)	M20	Gallibacterium	M4
Zooshikella	M13	Musa	M20	Luteimonas	M4
Cyprinivirus	M13	Hahella	M20	Intestinibacter	M4
Natronomonas	M13	Timonella	M20	Sulfuritalea	M4
Andromedalikevirus	M13	Desulfarculus	M20	Delftia	M4
Wolbachia	M13	Desulfobacca	M20	Yokenella	M5
unassigned_Podoviridae	M13	Chlorobium	M20	Taylorella	M5
bacterium_OL-1	M13	Echinicola	M20	Escherichia	M5
Sphaerochaeta	M13	Prosthecochloris	M20	Celeribacter	M5
Borrelia	M13	Methyloversatilis	M20	Wuchereria	M5
Halorhodospira	M13	Oceanimonas	M20	Coprothermobacter	M5
Desulfurivibrio	M13	Granulicatella	M20	unclassified_Clostridiales_Family_XI._Incertae_Sedis	M5
Oscillochloris	M13	Coniophora	M20	Faecalicoccus	M5
Komagataeibacter	M13	Brachybacterium	M20	Ictalurus	M5
Olimarabidopsis	M13	Algicola	M20	[Eubacterium]_sulci	M5
Mesoplasma	M13	Leeia	M20	unclassified_Acetobacteraceae	M5
Homo	M13	Caulobacter	M20	Zymomonas	M5
Crassostrea	M13	Anaerolinea	M20	Nitrolancea	M5
Phenylobacterium	M13	Alcanivorax	M20	Leclercia	M5
Oscillatoria	M13	Cetobacterium	M20	Rubidibacter	M5
Ensifer	M13	Haloplasma	M20	Marmoricola	M5
Lechevalieria	M13	Leptolyngbya	M20	Negativicoccus	M5
Alistipes	M13	Halothermothrix	M20	Citrobacter	M5
Chelonia	M13	Methanomethylovorans	M20	Talaromyces	M5
unassigned_Picovirinae	M13	unclassified_Oceanospirillaceae	M20	[Eubacterium]_infirmum	M5
Fomitiporia	M13	Cryptosporidium	M20	Alkalibacterium	M5
unclassified_Bacteroidales_(miscellaneous)	M13	Massilia	M20	Parabacteroides	M5
Candidatus_Phytoplasma	M13	Diplosphaera_<Verrucomicrobia>	M20	Candidatus_Actinomarina	M5
Neolamprologus	M13	Stenotrophomonas	M20	Halobacterium	M5
unclassified_Parachlamydiaceae	M13	Tistrella	M20	Nitritalea	M5
Paraoerskovia	M14	Desulfonatronovibrio	M20	Actinopolyspora	M5
Prochlorococcus	M14	Chloroherpeton	M20	Kluyvera	M5
unclassified_Zetaproteobacteria	M14	Opitutus	M20	Halobiforma	M5
Marinitoga	M14	Nitrobacter	M20	Shigella	M5
Vanderwaltozyma	M14	Edaphobacter	M20	Butyricicoccus	M6
Salegentibacter	M14	Nannochloropsis	M20	Ruminiclostridium	M6
Leptonychotes	M14	Chitinivibrio	M20	unclassified_Clostridiales_(miscellaneous)	M6
Wenxinia	M14	Hyphomicrobium	M20	unclassified_Ruminococcaceae	M6
Desulfotignum	M14	Desulfotalea	M20	Syntrophobotulus	M6
Methylohalobius	M14	Microcystis	M20	Dehalobacter	M6
Elizabethkingia	M14	Microbulbifer	M20	unclassified_Peptostreptococcaceae	M6
Clavibacter	M14	Thiolapillus	M20	Atopococcus	M6
Luteibacter	M14	Bathycoccus	M20	Kamptonema	M6
Diplorickettsia	M14	Weeksella	M20	environmental_samples_<clostridial_firmicutes>	M6
Crocosphaera	M14	Candidatus_Competibacter	M20	Trichuris	M6
Bergeyella	M14	Roseobacter	M20	Subdoligranulum	M6
Croceibacter	M14	Effusibacillus	M20	Thermobrachium	M6
Polycyclovorans	M14	Natranaerobius	M20	Youngiibacter	M6
Herpetomonas	M14	Cupriavidus	M20	Coprococcus	M6
Gallaecimonas	M14	Desulfurispora	M20	Symbiobacterium	M6
Auricularia	M14	Methanomicrobium	M20	Intestinimonas	M6
Trichoplax	M14	Harpegnathos	M20	Pseudoflavonifractor	M6
Methanospirillum	M14	Candidatus_Accumulibacter	M20	Paenisporosarcina	M6
Aureococcus	M14	Phytophthora	M20	Candidatus_Arthromitus	M6
Natronorubrum	M14	Pseudoalteromonas	M20	unclassified_Firmicutes_sensu_stricto_(miscellaneous)	M6
Desulfobacula	M14	Spirochaeta	M20	Anaerotruncus	M6
Lacinutrix	M14	Pannonibacter	M20	Syntrophothermus	M6
Hyalangium	M14	Thermanaerovibrio	M20	Faecalitalea	M6
Nautilia	M14	Amorphus	M20	Cloacibacillus	M6
Desulfonatronum	M14	Dehalococcoides	M20	unclassified_sequences	M6
Macrophomina	M14	Anaeromyxobacter	M20	Cellulosilyticum	M6
Cesiribacter	M14	Microvirga	M20	Anaerofustis	M6
Gaetbulibacter	M14	environmental_samples_<Acidobacteria>	M20	Marvinbryantia	M6
environmental_samples_<Aminicenantes>	M14	Vibrio	M20	Aquifex	M6
Thiohalocapsa	M14	Cryocola	M20	Ethanoligenens	M6
Psychroflexus	M14	Beijerinckia	M20	Terrisporobacter	M6
Eleftheria	M14	Melioribacter	M20	Oscillibacter	M6
Legionella	M14	Acaryochloris	M20	Lachnoclostridium	M6
environmental_samples_<Cytophagales>	M14	Mycoplasma	M20	unclassified_phages	M6
Hyphomonas	M14	Lyngbya	M20	unclassified_Oscillospiraceae	M6
Sedimentitalea	M14	Rubritalea	M20	Desulfitobacterium	M6
Halogeometricum	M14	Salisaeta	M20	Blautia	M6
Haliea	M14	Rhizobium	M20	unclassified_Lachnospiraceae	M6
Sphingobium	M14	Propionicicella	M20	Astyanax	M6
Felixounalikevirus	M14	Oryza	M20	Proteiniclasticum	M6
LokR7ella	M14	Methylobacterium	M20	unclassified_Geodermatophilaceae	M7
Altibacter	M14	Pyrinomonas	M20	Ovis	M7
Equus	M14	Nitratiruptor	M20	Saccharibacter	M7
Oligella	M14	Gordonibacter	M20	Dielma	M7
Coffea	M14	Psychromonas	M20	Methanosphaera	M7
Amborella	M14	Stigmatella	M20	unclassified_Paenibacillaceae	M7
Methanolinea	M14	Thiobacillus	M20	Gelidibacter	M7
Marichromatium	M14	Roseiflexus	M20	Ignisphaera	M7
Cyclobacterium	M14	Rubrobacter	M20	Xenopus	M7
Persephonella	M14	Succinivibrio	M20	Viridibacillus	M7
Robiginitalea	M14	Sulfurospirillum	M20	Lutibaculum	M7
Actinoalloteichus	M14	Corallococcus	M20	Marinimicrobium	M7
Magnetospira	M14	Mucinivorans	M20	bacterium_LF-3	M7
Neptunomonas	M14	Shewanella	M20	Fictibacillus	M7
Wickerhamomyces	M14	Muricauda	M20	Jonquetella	M7
Lodderomyces	M14	Mesonia	M20	Catonella	M7
Marivirga	M14	Mesoaciditoga	M20	Aciduliprofundum	M7
Demetria	M14	Thermoactinomyces	M20	Pseudonocardia	M7
Cylindrospermopsis	M14	Chitinimonas	M20	Aminobacterium	M7
Salinisphaera	M14	Corynebacterium	M20	Pediculus	M7
Rickettsia	M14	Rhodococcus	M20	Oikopleura	M7
Dysgonomonas	M15	Singulisphaera	M20	Pseudozyma	M7
Rhodonellum	M15	Larimichthys	M20	Curtobacterium	M7
Pontibacter	M15	unclassified_Oscillatoriales	M20	Tupaia	M7
Marinilabilia	M15	Smaragdicoccus	M20	Salpingoeca	M7
Psychroserpens	M15	Candidatus_Chloracidobacterium	M20	Fluoribacter	M7
unclassified_Porphyromonadaceae	M15	Mucispirillum	M20	Fretibacterium	M7
Arcticibacter	M15	Thiocapsa	M20	Herbidospora	M7
Epilithonimonas	M15	Sideroxydans	M20	Histoplasma	M7
Polaribacter	M15	Brackiella	M20	Hydrogenobaculum	M7
Odoribacter	M15	Guillardia	M20	Leptospirillum	M7
Draconibacterium	M15	Kribbella	M20	Candidatus_Nitrosoarchaeum	M7
Ancylobacter	M15	Marinobacter	M20	Chlorocebus	M7
Candidatus_Cloacimonas	M15	Desulfosarcina	M20	environmental_samples_<Lachnospiraceae>	M7
Runella	M15	Desulfobacter	M20	Glycomyces	M7
Gillisia	M15	Pelobacter	M20	Danio	M7
Nafulsella	M15	Aminomonas	M20	Methanohalobium	M7
Alkaliflexus	M15	Pyrolobus	M20	Mastigocoleus	M7
Sphingobacterium	M15	Ralstonia	M20	[Bacteroides]_pectinophilus	M7
Candidatus_Amoebophilus	M15	environmental_samples_<R2_non-sulfur_bacteria>	M20	Intrasporangium	M7
Adhaeribacter	M15	Rheinheimera	M20	Lachnobacterium	M7
Fulvivirga	M15	Neptuniibacter	M20	Phragmatopoma	M7
Aquimarina	M15	Candidatus_Halobonum	M20	Lachnospira	M7
Microscilla	M15	Asaia	M20	Thermosipho	M7
Spirosoma	M15	Eutypa	M20	Marine_Group_II	M7
Schleiferia	M15	Frigoribacterium	M20	Drosophila	M7
Maribacter	M15	Verrucomicrobium	M20	Acetivibrio	M7
Spiribacter	M15	Candidatus_Methylomirabilis	M20	Roseburia	M7
Butyricimonas	M15	Orenia	M20	Ferroplasma	M7
Segetibacter	M15	Alcaligenes	M20	Nasonia	M7
Flavobacterium	M15	Thiorhodococcus	M20	Fangia	M7
Owenweeksia	M15	Marinobacterium	M20	Wohlfahrtiimonas	M7
Anaerophaga	M15	Zavarzinella	M20	Haloquadratum	M7
Solitalea	M15	Duganella	M20	Eucalyptus	M7
Physcomitrella	M15	endosymbiont_of_Riftia_pachyptila	M20	Spirulina	M7
Olivibacter	M15	unclassified_Actinobacteria_(miscellaneous)	M20	Microchaete	M7
Emticicia	M15	Azoarcus	M20	Chondrus	M7
Haliscomenobacter	M15	Haloterrigena	M20	Methanobrevibacter	M7
Prolixibacter	M15	Thermomicrobium	M20	Paludibacter	M7
Flexithrix	M16	unclassified_Opitutaceae	M20	Didelphis	M7
Cytophaga	M16	Nakamurella	M20	Stylonychia	M8
Desulfohalobium	M16	unclassified_Gammaproteobacteria_(miscellaneous)	M20	Dorea	M8
Microvirgula	M16	Reyranella	M20	Anaerostipes	M8
Myroides	M16	Pirellula	M20	Ignatius	M8
Sebaldella	M16	Rhodomicrobium	M20	Caloramator	M8
Candidatus_Methanoplasma	M16	Syntrophobacter	M20	Nonomuraea	M8
Riemerella	M16	unclassified_Xanthobacteraceae	M20	unclassified_Myoviridae	M8
Chryseobacterium	M16	R11othece	M20	Ceratitis	M8
Ignavibacterium	M16	Criblamydia	M20	Leuconostoc	M8
Niastella	M16	Thioclava	M20	Cryptobacterium	M8
Sciscionella	M16	Pelodictyon	M20	Methanotorris	M8
Nonlabens	M16	Saccharophagus	M20	Pyrenophora	M8
Allofustis	M16	Bordetella	M20	Dialister	M8
Promicromonospora	M16	Perkinsus	M20	Vulcanisaeta	M8
Thermosynechococcus	M16	Lagomorpha	M20	Lactobacillus	M8
Rhodanobacter	M16	Lawsonia	M20	Stomatobaculum	M8
Crocinitomix	M16	Methylophaga	M20	Catenuloplanes	M8
Pontibacillus	M16	Burkholderia	M20	Moorea	M8
Algiphilus	M16	Arthrobacter	M20	Allobaculum	M8
Thioalkalimicrobium	M16	Haliangium	M20	Catenovulum	M8
Fluviicola	M16	Rubrivivax	M20	Saccharomyces	M8
Rudanella	M16	unclassified_Verrucomicrobiales	M20	Salinispora	M8
unclassified_Listeriaceae	M16	Methylomicrobium	M20	unclassified_Succinivibrionaceae	M8
Flexibacter	M16	Capitella	M20	Gardnerella	M8
Formosa	M16	Candidatus_Desulforudis	M20	Ketogulonicigenium	M8
Amphibacillus	M16	Ectocarpus	M20	Naumovozyma	M8
environmental_samples_<beta_subdivision>	M16	Kaistia	M20	Sulfitobacter	M8
unclassified_Flavobacteriaceae	M16	Pyrobaculum	M20	Listeria	M8
Halonatronum	M16	Acidithiobacillus	M20	Alkalilimnicola	M8
Parvibaculum	M16	Calothrix	M20	Megamonas	M8
Rattus	M16	Phoenix	M20	Thiomargarita	M8
Chitinophaga	M16	Pseudomonas	M20	Methyloceanibacter	M8
Fibrisoma	M16	Xanthomonas	M20	Galleria	M8
Saccharicrinis	M16	unclassified_Archaea	M20	Sanguibacter	M8
unclassified_Flavobacteriales_(miscellaneous)	M16	Kluyveromyces	M20	Heliobacillus	M8
Pterocles	M16	Gemmata	M20	Photobacterium	M8
Empedobacter	M16	Nitrincola	M20	Oenococcus	M8
Psychrilyobacter	M16	Candidatus_Kuenenia	M20	Oceanobacillus	M8
Pedobacter	M16	Truepera	M20	R7nerella	M8
Flavihumibacter	M16	Balneola	M20	Gloeocapsa	M8
Winogradskyella	M16	Desulfococcus	M20	Bradyrhizobium	M8
Thermophagus	M16	Bdellovibrio	M20	Halobacillus	M8
Candidatus_Regiella	M16	Methanocorpusculum	M20	Apaloderma	M8
Terrimonas	M16	Planctomyces	M20	Roseibium	M8
environmental_samples_<Acetothermia>	M16	Galdieria	M20	KazachsR7ia	M8
Galbibacter	M16	Dethiobacter	M20	Lactococcus	M8
Alloprevotella	M16	Thioflavicoccus	M20	SAR324_cluster	M8
Leeuwenhoekiella	M16	Halocynthiibacter	M20	Gulosibacter	M8
Edwardsiella	M16	Sediminibacillus	M20	Actinosynnema	M8
Oryzias	M16	candidate_division_JS1	M20	Tsukamurella	M8
Encephalitozoon	M16	Smithella	M20	Marinococcus	M8
Prochlorothrix	M16	Staphylococcus	M20	Lebetimonas	M8
Myceliophthora	M16	unclassified_Nocardioidaceae	M20	Eufolliculina	M8
Brochothrix	M16	Rhodopirellula	M20	Podospora	M8
Morganella	M16	environmental_samples_<Proteobacteria>	M20	Ancylostoma	M8
unclassified_Bacteroidetes_(miscellaneous)	M16	Balearica	M20	Aquaspirillum	M8
Zhouia	M16	Sphingomonas	M20	Haliotis	M8
Caldanaerobacter	M16	Skermanella	M20	Diaphorina	M8
Cavia	M16	Geovibrio	M20	Orientia	M8
R11obacterium	M16	Rubritepida	M20	Gracilibacillus	M8
unclassified_Flavobacteriia	M16	Akkermansia	M20	Fischerella	M8
Mariniradius	M16	Nitrosospira	M20	Metascardovia	M8
Isognomon	M16	Salinibacter	M20	Branchiostoma	M8
Hassallia	M16	Thioalkalivibrio	M20	Pelistega	M8
Saprospira	M16	Desulfuromonas	M20	Zymoseptoria	M8
Caldibacillus	M16	Sphaerobacter	M20	Erysipelatoclostridium	M8
Mucilaginibacter	M16	Solirubrobacter	M20	candidate_division_WWE3	M8
Candidatus_Babela	M16	Ferrimonas	M20	Acinetobacter	M8
Dickeya	M16	Paracoccus	M20	Zea	M8
Myxosarcina	M16	Methanolobus	M20	Pseudoramibacter	M8
Nelumbo	M16	Thermovibrio	M20	Endozoicomonas	M8
Methylopila	M16	Thermaerobacter	M20	Vagococcus	M8
Allochromatium	M17	Deinococcus	M20	Pseudobacteroides	M8
Stegodyphus	M17	Thermoanaerobaculum	M20	Helobdella	M8
Solimonas	M17	Caldalkalibacillus	M20	Cedecea	M8
Thermobispora	M17	Thiomicrospira	M20	Chlorovirus	M8
Pseudorhodobacter	M17	Gordonia	M20	Pichia	M8
Nocardioides	M17	Phaseolibacter	M20	Acholeplasma	M8
Desulforegula	M17	Brevundimonas	M20	Serratia	M8
Desulfobacterium	M17	Amphritea	M20	Anolis	M8
Blastococcus	M17	Halothiobacillus	M20	Plasmodium	M8
Mallada	M17	Methylovorus	M20	Rudaea	M8
Amycolatopsis	M17	Nitratifractor	M20	Selenomonas	M8
Dietzia	M17	Scytonema	M20	Herbaspirillum	M8
Saccharomonospora	M17	Ornithinimicrobium	M20	Fodinicurvata	M8
Halorubrum	M17	Nocardiopsis	M20	Geobacillus	M8
Chrysiogenes	M17	Geoalkalibacter	M20	Leptotrichia	M8
Haematobacter	M17	Candidatus_Magnetoglobus	M20	Tolypothrix	M8
Thiothrix	M17	Carboxydothermus	M20	Mitsuokella	M8
unassigned_Myoviridae	M17	Rhodothermus	M20	Hydrogenobacter	M8
Candidatus_Azobacteroides	M17	Tepidiphilus	M20	Endocarpon	M8
Hirschia	M17	Ponticaulis	M20	Sporomusa	M8
Ammonifex	M17	Acetohalobium	M20	Methylosarcina	M8
Gavia	M17	Thermoplasmatales_archaeon_BRNA1	M20	Coxiella	M8
Ochrobactrum	M17	Desulfocapsa	M20	Syntrophaceticus	M8
Gallionella	M17	Nitrosococcus	M20	N4likevirus	M8
Ophiocordyceps	M17	Aeromonas	M20	Enorma	M8
Sphaerobolus	M17	Methylocaldum	M20	Thermosinus	M8
Blattabacterium	M17	Coraliomargarita	M20	Halobacteroides	M8
Ferriphaselus	M17	Syntrophus	M20	Labrenzia	M8
Synechocystis	M17	Caldilinea	M20	other_sequences	M8
Archaeoglobus	M17	Agrobacterium	M20	Colletotrichum	M8
Uliginosibacterium	M17	Candidatus_Solibacter	M20	Phyllostachys	M8
Ectothiorhodospira	M17	Lentibacillus	M20	Enterococcus	M8
Hydrocarboniphaga	M17	Desulfospira	M20	Petunia	M8
Desulfocurvus	M17	Brachyspira	M20	Kallipyga	M8
Acidocella	M17	Herpetosiphon	M20	Succinatimonas	M8
Schlesneria	M17	Sporocytophaga	M20	Beauveria	M8
Waddlia	M17	Myotis	M20	Buttiauxella	M8
Litomosoides	M17	Planktothrix	M20	Neospora	M8
Candidatus_Methanomethylophilus	M17	Jeotgalibacillus	M20	Bifidobacterium	M8
Aureimonas	M17	Frankia	M20	Tulasnella	M8
Paraprevotella	M17	Strigomonas	M20	Polysphondylium	M8
Laribacter	M17	Gottschalkia	M20	Veillonella	M8
Malassezia	M17	unclassified_Verrucomicrobia_(miscellaneous)	M20	Gemella	M8
environmental_samples_<Euryarchaeota>	M17	Olleya	M20	Pseudoxanthomonas	M8
Rikenella	M17	Absidia	M20	Geomicrobium	M8
Aerococcus	M17	Anoxybacillus	M20	Candidatus_Magnetobacterium	M8
Isosphaera	M17	Genlisea	M20	Megasphaera	M8
Kordia	M17	Knoellia	M20	Lottia	M8
Tateyamaria	M17	Inquilinus	M20	Beggiatoa	M8
Cellvibrio	M17	Desulfovibrio	M20	Zymophilus	M8
Hymenobacter	M17	Nitrospirillum	M20	Defluviitoga	M8
Rhodospirillum	M17	Roseivivax	M20	Eremothecium	M8
Bizionia	M17	Pedosphaera	M20	Moritella	M8
Methanosarcina	M17	unclassified_Gemmatimonadetes	M20	Streptococcus	M8
unclassified_Sphingobacteriaceae	M17	Citreicella	M20	Mogibacterium	M8
Microbacterium	M17	Salsuginibacillus	M20	Alloscardovia	M8
Kitasatospora	M17	Lamprocystis	M20	Johnsonella	M8
environmental_samples_<R2_sulfur_bacteria>	M17	Thermonema	M20	Castellaniella	M8
Wolinella	M17	Caldisericum	M20	Oceanicaulis	M8
Monosiga	M17	Simkania	M20	Butyrivibrio	M8
Ureaplasma	M17	Actibacterium	M20	Prauserella	M8
Magnetococcus	M17	Dictyoglomus	M20	Saccharothrix	M8
Thermoplasmatales_archaeon_SCGC_AB-539-N05	M17	Candidatus_Scalindua	M20	Jonesia	M8
Ilyobacter	M17	Brevibacillus	M20	Glaciecola	M8
Proteus	M17	Volvox	M20	Sorghum	M8
Dichelobacter	M17	Elusimicrobium	M20	Kangiella	M8
Thermicanus	M17	Geopsychrobacter	M20	Bacillus	M8
Porphyrobacter	M17	Azospira	M20	Leucobacter	M8
Roseovarius	M17	Aromatoleum	M20	Desulfurobacterium	M8
Pbunalikevirus	M17	Botryobasidium	M20	Lachnoanaerobaculum	M8
Patulibacter	M17	Nostoc	M20	Laccaria	M8
Actinopolymorpha	M17	Pelagibaca	M20	Aphanomyces	M8
Thermodesulfobium	M17	Pantoea	M20	Anaeroarcus	M8
Laceyella	M17	Flexistipes	M20	Triticum	M8
Acidilobus	M17	Methylosinus	M20	Hafnia	M8
Methanococcoides	M17	Methanomassiliicoccus	M20	Pyrococcus	M8
Staphylothermus	M17	Che8likevirus	M20	Phyllobacterium	M8
Filobasidiella	M17	Granulibacter	M20	Saccharum	M8
Natronococcus	M17	Terriglobus	M20	Capsaspora	M8
Lonsdalea	M17	unclassified_Acidobacteriaceae	M20	Asticcacaulis	M8
Desulfurispirillum	M17	Sorangium	M20	Bosea	M8
unclassified_Sporolactobacillaceae	M17	Ornithobacterium	M20	Pleurocapsa	M8
unclassified_Bacillaceae	M17	Methanoregula	M20	Pandoraea	M8
Thermocrinis	M17	Pseudohaliea	M20	unclassified_dsDNA_phages	M8
Photorhabdus	M17	Saccharibacillus	M20	Eimeria	M8
environmental_samples_<Ciliophora>	M17	Chlorobaculum	M20	Colwellia	M8
Blastopirellula	M17	Bilophila	M20	Lysinibacillus	M8
Phi29likevirus	M17	Candidatus_Desulfamplus	M20	Anaerovibrio	M8
Ruegeria	M17	Nitrosomonas	M20	Sneathiella	M8
Senegalimassilia	M17	Methylobacter	M20	Geoglobus	M8
Streptomyces	M17	Desulfatiglans	M20	Martelella	M8
Chromobacterium	M17	Deferrisoma	M20	Pelosinus	M8
Thalassobaculum	M17	Thermodesulfovibrio	M20	Lysinimicrobium	M8
Thermodesulfatator	M17	Marinomonas	M20	Clavispora	M8
C5likevirus	M17	unclassified_Planctomycetaceae	M20	Centipeda	M8
unclassified_Betaproteobacteria_(miscellaneous)	M17	Weissella	M20	Parascardovia	M8
Conexibacter	M17	Trichomonas	M20	Chrysemys	M8
Populus	M17	Chthoniobacter	M20	unclassified_Alphaproteobacteria_(miscellaneous)	M8
Basilea	M17	Halomonas	M20	Methylotenera	M8
Desulfatirhabdium	M17	Emiliania	M20	Nodularia	M8
Enhygromyxa	M17	unclassified_Mollicutes_(miscellaneous)	M20	Thermoanaerobacterium	M8
Phaeospirillum	M17	Nitrospira	M20	Komagataella	M8
Anaerovorax	M17	Pectobacterium	M20	unclassified_Thermomicrobiales	M8
environmental_samples_<viruses>	M17	environmental_samples_<Verrucomicrobia>	M20	Virgibacillus	M8
Brassica	M17	Myxococcus	M20	Dictyostelium	M8
Thermococcus	M17	Methyloferula	M20	Scardovia	M8
Chitinilyticum	M17	Providencia	M20	unclassified_Siphoviridae	M8
Oceanibaculum	M17	Desulfovirgula	M20	Kandleria	M9
Sphingopyxis	M17	Sutterella	M20	Baudoinia	M9
environmental_samples_<Flavobacteria>	M17	Thermobaculum	M20	Catenibacterium	M9
Pseudanabaena	M17	SR7ieria	M20	Gilliamella	M9
Puccinia	M17	Candidatus_Puniceispirillum	M20	Oribacterium	M9
gamma_proteobacterium_IMCC3088	M17	environmental_samples_<Bacteroidetes>	M20	Amoeba	M9
Thalassospira	M17	Phycisphaera	M20	Shimazuella	M9
Novosphingobium	M17	Desulfomicrobium	M20	Eggerthia	M9
Nitrococcus	M17	Candidatus_Brocadia	M20	Cricetulus	M9
Chloroflexus	M17	Salinispira	M20	Anabaena	M9
Methanobacterium	M17	Starkeya	M20	Saccharopolyspora	M9
unclassified_Mimiviridae	M17	Thermotoga	M20	Holdemanella	M9
Niabella	M17	Methylocystis	M20	Halorhabdus	M9
Geminocystis	M17	Leptonema	M20	Hellea	M9
Pseudoclavibacter	M17	Holophaga	M20	Pseudobutyrivibrio	M9
Belliella	M17	Dechloromonas	M20	Fervidicoccus	M9
Geothrix	M17	Arenibacter	M20	Sharpea	M9
Balneatrix	M17	Candidatus_Entotheonella	M20	Aphanizomenon	M9
unclassified_Methylophilaceae	M17	Roseomonas	M20	Frischella	M9
Lysobacter	M17	Reinekea	M20	Sphaerulina	M9
Brucella	M17	Sporosarcina	M20	Halothece	M9
Tribolium	M17	Micrococcus	M20	Nitrososphaera	M9
Octadecabacter	M17	Hippea	M20	Dasania	M9
Sandarakinorhabdus	M17	Gilvimarinus	M20	Pediococcus	M9
Oceanithermus	M17	Ophiophagus	M20	Gadus	M3
Dyella	M17	Gloeobacter	M20	Leucoagaricus	M3
Beutenbergia	M17	Streptacidiphilus	M20	Thermacetogenium	M3
Candidatus_Koribacter	M17	Ilumatobacter	M20	Deefgea	M3
Brevibacterium	M17	Dethiosulfovibrio	M20	Aminobacter	M3
Mastadenovirus	M17	Parachlamydia	M20	Thermobacillus	M3
Gemmatimonas	M17	Methanosaeta	M20	Neisseria	M3
Cylindrobasidium	M17	Gemmobacter	M20	Epulopiscium	M3
Daphnia	M18	Cecembia	M20	Dolosigranulum	M3
Nitrosopumilus	M18	Ferrovum	M20	Thermosediminibacter	M3
Sulfuricurvum	M18	Desulfosporosinus	M20	Mustela	M3
Cucumibacter	M18	Mumia	M20	Ktedonobacter	M3
Cyphellophora	M18	Morus	M20	Candidatus_Soleaferrea	M3
Pan	M18	Dyadobacter	M20	Methanothermus	M3
Alphabaculovirus	M18	Succinimonas	M20	Erysipelothrix	M3
Thalassiosira	M18	Trypanosoma	M20	Vitreoscilla	M3
Thermodesulfobacterium	M18	Methylacidiphilum	M20	Wallemia	M3
Fimbriimonas	M18	Caldithrix	M20	Blastomonas	M3
Neurospora	M18	Desulfatibacillum	M20	Coriobacterium	M3
Solanum	M18	Desulfonatronospira	M20	Longispora	M3
Herminiimonas	M18	Alicyclobacillus	M20	Kosmotoga	M3
Allokutzneria	M18	Thiorhodospira	M20	Luminiphilus	M3
Serpens	M18	Halanaerobium	M20	Nevskia	M3
Paramecium	M18	Idiomarina	M20	Elioraea	M18
Calypte	M18	Catellicoccus	M20	unclassified_Corynebacteriaceae	M19
Magnetovibrio	M18	marine_gamma_proteobacterium_HTCC2148	M20	Porticoccus	M19
Torulaspora	M18	Woodsholea	M20	Danaus	M19
Treponema	M18	Methanothermobacter	M20	bacterium_UASB270	M19
Gramella	M18	Cycloclasticus	M20	Ricinus	M19
Ichthyophthirius	M18	BD1-7_clade	M20	Arenimonas	M19
Selaginella	M18	Aneurinibacillus	M20	Arhodomonas	M19
Actinocatenispora	M18	Leishmania	M20	P2likevirus	M19
Byssochlamys	M18	Geobacter	M20	unclassified_Rhodocyclaceae	M19
Belnapia	M18	Mariprofundus	M20	Derxia	M19
Neoceratium	M18	Ahrensia	M20	Methylobacillus	M19
Terracoccus	M18	Sulfuricella	M20	Oceanospirillum	M19
Methylomarinum	M18	Leptospira	M20	unclassified_Burkholderiaceae	M19
Actinotalea	M18	Alteromonas	M20	Limnobacter	M19
Sporolactobacillus	M18	Thauera	M20	Vitis	M19
Magnaporthe	M18	Tuberibacillus	M20	environmental_samples_<Oceanospirillales>	M19
Flectobacillus	M18	Microsporum	M3	Halopiger	M19
endosymbiont_of_Tevnia_jerichonana	M18	Actinomycetospora	M3	environmental_samples_<gamma_proteobacteria>	M19
Gayadomonas	M18	Yersinia	M3	Leadbetterella	M19
Shimwellia	M18	Turicibacter	M3	Stackebrandtia	M19
Oreochromis	M18	Azorhizobium	M3	Methanoplanus	M19
Mangrovibacter	M18	environmental_samples_<Archaea>	M3	Indibacter	M19
Gracilimonas	M18	Trueperella	M3	Actinobaculum	M3
Hydra	M18	Snodgrassella	M3	R11idioschyzon	M3
Haemonchus	M18	Methylococcus	M3	Halosarcina	M3
Actinomadura	M18	Clostridium	M3	Thalassolituus	M3
Turneriella	M18	Enterobacter	M3	Salinicoccus	M3
Columba	M18	Budvicia	M3	Mesotoga	M3
Arenitalea	M18	Desulfotomaculum	M3	Caenorhabditis	M3
Tenacibaculum	M18	Slackia	M3	Candidatus_Odyssella	M3
Erysiphe	M18	Pelotomaculum	M3	Sinorhizobium	M3
Aequorivita	M18	Betabaculovirus	M3	Moorella	M3
Silanimonas	M18	Thermoplasma	M3	Solemya_velum_gill_symbiont	M3
Chroococcidiopsis	M18	Eikenella	M3	Stenoxybacter	M3
Arthrospira	M18	Jeotgalicoccus	M3	Sulfurihydrogenibium	M3
Sediminibacter	M18	Pelagibacterium	M3	bacterium_JKG1	M3
Heliocidaris	M18	Richelia	M3	Crinalium	M3
Debaryomyces	M18	Acetonema	M3	unclassified_Peptococcaceae	M3
Alishewanella	M18	Neochlamydia	M3	Citricoccus	M3
Coccolithovirus	M18	environmental_samples_<Planctomycetales>	M3	Robinsoniella	M3
Oidiodendron	M18	environmental_samples_<Verrucomicrobiales>	M18	Pristionchus	M18
Elaeis	M18	unclassified_Dehalococcoidia	M18	candidate_division_SR1	M18
Jejuia	M18	Salinimonas	M18	Gluconobacter	M18
Thiocystis	M18	Callorhinchus	M18	Trichodesmium	M18
Oxytricha	M18	Methanosalsum	M18	Algibacter	M18
Haplochromini	M18	Isotricha	M18	Entodinium	M18
